# Supplementary material for: A serological framework to investigate acute primary and post-primary dengue cases reporting across the Philippines
Source: BMC Med. 2020 Nov 27;18:364. doi: 10.1186/s12916-020-01833-1 (PMC7694902; doi:10.1186/s12916-020-01833-1)
Supplement: Supplementary file 7 — Additional file 7. Validation of A2 compared to the WHO gold standard method of determining dengue immune status. WHO immune classification: dengue immune status according to WHO guidelines. Blue: serological agreement. Red: Serological disagreement. [file 12916_2020_1833_MOESM7_ESM.xlsx]

## Sheet: Sheet1
	Household	Fever	NS1	Acute IgM	Acute IgG	(A2) Algorithm	IgG fold	Convalescent	WHO immune
	member	day	status	panbio units	panbio units	Immune classification	increase	IgG panbio units	classification
	1	5	neg	1.18	6.46	Historical	3.05	19.72	Not dengue
	2	2	neg	50.4	1.78	Primary	6.39	11.35	Acute primary
	3	3	neg	4.88	40.46	Historical	1.04	42.06	Recent secondary
	4	0	neg	13.19	2.27	Primary	4.57	10.34	Acute primary
	5	1	neg	1.16	1.72	Negative	0.85	1.46	Not dengue
	6	1	pos	1.74	8.43	Post-primary	11.94	100.67	Acute secondary
	7	4	neg	8.43	53.35	Historical	1.16	62.05	Recent secondary
	8	2	neg	11.65	0.76	Primary	14.35	10.94	Acute primary
	9	2	neg	4.31	10.71	Historical	9.55	102.24	Acute secondary
	10	2	neg	2.19	7.51	Historical	1.01	7.55	Not dengue
	11	2	pos	0.87	0.74	Primary	32.38	23.88	Acute primary
	12	2	neg	1.12	29.8	Historical	3.16	94.21	recent secondary
	13	3	neg	19.19	24.98	Post-primary	4.03	100.55	Acute secondary
	14	1	pos	3.5	21.3	Post-primary	4.52	96.33	Acute secondary
	15	4	neg	1.41	1.06	Negative	0.56	0.59	Not dengue
	16	2	pos	0.99	8.45	Post-primary	12.1	102.34	Acute secondary
	17	1	neg	0.66	0.56	Negative	57.36	31.83	Acute secondary
	18	2	neg	24	3.24	Primary	4.44	14.4	Acute primary
	19	0	neg	1.7	12.17	Historical	1.19	14.49	Not dengue
	20	2	neg	1.83	11.64	Historical	0.93	10.78	Not dengue
	21	5	neg	0.75	6.46	Historical	1.17	7.54	Not dengue
